# Supplementary material for: Blue-wavelength light therapy for post-traumatic brain injury sleepiness, sleep disturbance, depression, and fatigue: A systematic review and network meta-analysis
Source: PLoS One. 2021 Feb 4;16(2):e0246172. doi: 10.1371/journal.pone.0246172 (PMC7861530; doi:10.1371/journal.pone.0246172)
Supplement: S1 Data — (XLSX) [file pone.0246172.s001.xlsx]

## Sheet: Sheet1
id	study	year	severity	t1	t2	t3	n.t1	n.t2	n.t3	do.t1	do.t2	do.t3	m.spn.t1	sd.spn.t1	m.spn.t2	sd.spn.t2	m.spn.t3	sd.spn.t3	m.sd.t1	sd.sd.t1	m.sd.t2	sd.sd.t2	m.sd.t3	sd.sd.t3	m.dep.t1	sd.dep.t1	m.dep.t2	sd.dep.t2	m.dep.t3	sd.dep.t3	m.fat.t1	sd.fat.t1	m.fat.t2	sd.fat.t2	m.fat.t3	sd.fat.t3
1	Sinclair 2014	2014	Mild	BWLT	ALT	NLT	10	10	10				-4.7	3.1	-3	3	-1.2	3	-1.4	4.1	-0.4	4.8	-1.3	3.9	-6.1	9.5	-2.8	10.1	-0.3	7.9	-1.3	1.3	-0.2	0.9	-0.1	0.9
2	Querasalva 2019	2019	Severe	BWLT	NLT		10	10					-1.7	2.58	-2.3	5.06			-2.2	0.9	0.1	1.2			-1.69	2.49	0.8	2.53			-1.18	1.43	0.29	1.17
3	Killgore 2020	2020	Mild	BWLT	ALT		16	16		2	0		-0.09	0.1	0.25	0.1
4	Raikes 2020	2020	Mild	BWLT	ALT		17	18		3	1		-1.35	2.222	0.61	2.222			-1.3	6.477	-0.73	6.477			-2.47	4.181	0.39	4.181

## Sheet: Sheet2
id
study
year
severity
t1
t2
t3
n.t1
n.t2
n.t3
do.t1
do.t2
do.t3
m.spn.t1
sd.spn.t1
m.spn.t2
sd.spn.t2
m.spn.t3
sd.spn.t3
m.sd.t1
sd.sd.t1
m.sd.t2
sd.sd.t2
m.sd.t3
sd.sd.t3
m.dep.t1
sd.dep.t1
m.dep.t2
sd.dep.t2
m.dep.t3
sd.dep.t3
m.fat.t1
sd.fat.t1
m.fat.t2
sd.fat.t2
m.fat.t3
sd.fat.t3
